# Supplementary material for: Cure of Recurrent Ovarian Cancer: A Multicenter Retrospective Study
Source: Cancers (Basel). 2025 Sep 19;17(18):3069. doi: 10.3390/cancers17183069 (PMC12468123; doi:10.3390/cancers17183069)
Supplement: Supplementary file 1 [file cancers-17-03069-s001.zip]

Archive with 1 entries (1 files):
- cancers-3812413-supplementary.pdf
